# Supplementary material for: Performance Comparison of Argos and Iridium Tracking Technologies for Sea Turtle Movement Ecology Studies
Source: Animals (Basel). 2025 Dec 15;15(24):3605. doi: 10.3390/ani15243605 (PMC12729580; doi:10.3390/ani15243605)
Supplement: Supplementary file 1 [file animals-15-03605-s001.zip]

Archive with 1 entries (1 files):
- animals-3990103-supplementary.pdf
